# Supplementary material for: Fertility Intention and Related Factors for Having a Second or Third Child Among Childbearing Couples in Shanghai, China
Source: Front Public Health. 2022 Jun 9;10:879672. doi: 10.3389/fpubh.2022.879672 (PMC9218102; doi:10.3389/fpubh.2022.879672)
Supplement: Supplementary file 1 [file Table_1.XLSX]

## Sheet: Sheet1
Supplementary table 1. Data on China's population changes in the past 10 yearsa
	Birth population (million)	Birth rate (‰)	Net population increase (million)	Natural population growth rate(‰)
2010	15.88	11.9	6.41	4.79
2011	16	11.93	8.25	6.13
2012	16.35	12.1	10.06	7.43
2013	16.4	12.08	8.04	5.9
2014	16.87	12.37	9.2	6.71
2015	16.87	12.07	6.8	4.93
2016	17.86	12.95	9.06	6.53
2017	17.23	12.43	7.79	5.58
2018	15.23	10.94	5.3	3.78
2019	14.65	10.48	4.67	3.32
2020	12	8.5	2.04	1.45
2021	10.62	7.52	0.45	0.34
adata from《China Statistical Yearbook-2021》by National Bureau of Statistics of China
