# Supplementary material for: Fertility Intention and Related Factors for Having a Second or Third Child Among Childbearing Couples in Shanghai, China
Source: Front Public Health. 2022 Jun 9;10:879672. doi: 10.3389/fpubh.2022.879672 (PMC9218102; doi:10.3389/fpubh.2022.879672)
Supplement: Supplementary file 2 [file Table_2.XLSX]

## Sheet: Sheet1
Supplementary Table 2. Partial Statistical Indicators of Shanghai in 2020a
	RMB(￥)	The national rankingb
Per capita disposable annual income of urban househ
Shanghai	72232.4	1st
National average	32188.8	/
Children dependency ratioc
Shanghai	13.25	31th
National average	26.24	/
Education, culture and recreation Consumption expenditure
Shanghai	3662.9	1st
National average	2032.2	/
aData from《China Statistical Yearbook-2021》by National Bureau of Statistics of China
bThe national ranking: Ranking among 31 provinces in mainland China
cChildren dependency ratiob=P0-14/P15-64 (P0-14 is the population of children aged 0-14, P15-64 is the working-age population aged 15-64)
